# Supplementary material for: Developing a Polygenic Risk Score with Age and Sex to Identify High-Risk Myopia in Taiwan
Source: Biomedicines. 2024 Jul 20;12(7):1619. doi: 10.3390/biomedicines12071619 (PMC11274619; doi:10.3390/biomedicines12071619)
Supplement: Supplementary file 1 [file biomedicines-12-01619-s001.zip]

Archive with 2 entries (2 files):
- Supplementary Table S1 (34 GWAS catalog studies).pdf
- Supplementary Table S2 (149 SNPs used to generate the PRS model).pdf
